# Supplementary material for: Diversities of disability caused by lung cancer in the 66 Belt and Road initiative countries: a secondary analysis from the Global Burden of Disease Study 2019
Source: Front Oncol. 2023 Nov 10;13:1247006. doi: 10.3389/fonc.2023.1247006 (PMC10668146; doi:10.3389/fonc.2023.1247006)
Supplement: Supplementary Table 2 — The average annual percentage change (AAPC) of age-standardized incidence, mortality, prevanlence and DALYs from 1990 to 2019 in the “Belt & Road” countries. (AAPC, average annual percent change; DALYs, disability-adjusted life-years). [file Table_2.xlsx]

## Sheet: TableS2
			1990 (rates(95%UI),/100,000)						2019 (rates(95%UI),/100,000)
Countries	Incidence	Mortality	Prevalence	YLDs	DALYs		Incidence	Mortality	Prevalence	YLDs	DALYs
East Asia
China	30.20(26.20,34.26)	31.18(27.14,35.52)	31.05(26.74,35.48)	6.81(4.78,8.90)	760.68(654.28,875.37)		41.71(35.22,48.80)	38.70(32.80,45.03)	55.13(46.21,64.95)	9.84(6.88,12.99)	831.27(699.11,979.99)
Central Asia
Armenia	37.53(35.70,39.35)	36.88(35.11,38.66)	41.85(39.76,44.04)	8.63(6.09,11.33)	1039.47(990.88,1089.88)		31.80(26.74,37.68)	31.62(26.67,37.28)	35.13(29.38,41.81)	7.26(5.01,9.87)	772.08(644.04,919.53)
Azerbaijan	26.57(24.33,28.83)	26.31(24.08,28.48)	29.23(26.73,31.81)	6.22(4.29,8.32)	759.37(693.72,827.52)		23.47(17.37,29.48)	23.58(17.54,29.65)	25.34(18.71,32.12)	5.42(3.39,7.73)	615.53(453.49,778.51)
Georgia	30.45(27.79,33.29)	29.47(26.80,32.26)	35.09(31.77,38.45)	7.13(4.97,9.52)	851.08(770.94,935.37)		31.14(25.89,36.87)	30.57(25.58,36.05)	34.83(28.85,41.54)	7.15(4.84,9.78)	828.59(684.05,980.38)
Kazakhstan	42.50(40.43,44.73)	41.86(39.78,44.04)	46.69(44.30,49.25)	9.76(6.80,12.80)	1175.24(1116.63,1238.90)		21.36(18.36,24.44)	21.14(18.19,24.13)	23.34(19.84,26.85)	4.88(3.34,6.58)	529.99(452.01,608.74)
Kyrgyzstan	26.81(25.26,28.45)	26.53(25.05,28.16)	29.08(27.34,30.90)	6.22(4.34,8.21)	752.62(707.20,798.79)		12.20(10.62,13.86)	12.35(10.80,14.02)	12.91(11.21,14.63)	2.84(1.92,3.92)	308.12(266.83,350.84)
Mongolia	40.32(33.40,47.70)	42.61(35.36,50.24)	38.07(31.09,45.61)	8.85(5.96,12.20)	987.42(806.65,1179.65)		31.19(24.67,39.68)	33.35(26.47,41.97)	29.55(23.23,38.17)	6.83(4.47,9.72)	727.67(568.02,941.27)
Tajikistan	19.46(17.86,21.47)	19.41(17.80,21.28)	21.20(19.40,23.48)	4.57(3.12,5.99)	552.02(504.39,607.14)		11.98(9.76,14.83)	12.57(10.27,15.51)	11.93(9.67,14.81)	2.76(1.83,3.92)	300.28(243.87,374.01)
Turkmenistan	16.95(16.14,17.76)	16.72(15.89,17.51)	18.68(17.76,19.60)	4.01(2.79,5.30)	487.20(463.85,510.44)		9.90(7.84,12.37)	9.86(7.82,12.24)	10.82(8.57,13.61)	2.39(1.54,3.42)	265.85(209.71,336.07)
Uzbekistan	18.12(17.35,18.90)	17.96(17.17,18.75)	19.90(19.02,20.79)	4.27(2.95,5.67)	507.50(485.52,529.38)		12.67(10.65,14.92)	12.93(10.95,15.15)	13.26(11.04,15.75)	2.94(1.96,4.05)	320.85(266.53,380.72)
South Asia
Bangladesh	9.18(6.62,11.95)	9.65(6.91,12.55)	8.89(6.41,11.56)	2.12(1.25,3.20)	235.92(169.89,307.25)		7.43(4.91,11.56)	7.81(5.19,12.13)	7.40(4.82,11.58)	1.74(0.96,3.07)	181.71(117.75,284.34)
Bhutan	6.03(4.21,8.48)	6.37(4.41,8.91)	5.90(4.10,8.36)	1.43(0.82,2.22)	157.30(108.33,223.80)		7.73(5.57,10.59)	8.26(5.99,11.35)	7.58(5.44,10.45)	1.78(1.11,2.70)	184.25(132.46,253.15)
India	6.62(5.61,7.71)	7.04(5.97,8.29)	6.30(5.34,7.34)	1.51(1.02,2.05)	166.55(142.20,194.77)		7.70(6.36,9.10)	8.07(6.65,9.49)	7.63(6.27,9.05)	1.77(1.23,2.38)	190.16(156.64,224.66)
Nepal	7.12(4.67,10.24)	7.64(4.96,11.04)	6.83(4.56,9.73)	1.64(0.91,2.66)	184.78(123.68,261.81)		8.03(5.86,10.37)	8.62(6.31,11.18)	7.71(5.53,9.98)	1.85(1.14,2.74)	195.08(139.51,253.47)
Pakistan	13.92(11.67,16.27)	14.75(12.42,17.27)	13.64(11.45,15.89)	3.14(2.10,4.24)	361.30(305.47,420.49)		16.43(12.47,21.49)	17.16(13.14,22.05)	16.44(12.48,21.70)	3.69(2.42,5.32)	425.72(327.10,550.78)
Southeast Asia
Cambodia	24.00(18.73,29.92)	25.62(20.02,31.84)	22.84(17.63,28.76)	5.27(3.45,7.46)	621.40(477.27,782.33)		24.71(19.40,30.59)	26.38(20.84,32.64)	23.96(18.86,29.67)	5.43(3.56,7.61)	606.82(473.95,750.69)
Indonesia	16.99(14.61,19.22)	18.02(15.48,20.31)	16.50(14.18,18.74)	3.77(2.61,4.98)	437.06(371.58,496.53)		22.87(16.78,28.04)	24.43(17.87,30.22)	22.23(16.26,27.30)	5.01(3.21,6.99)	555.79(404.21,685.35)
Lao	25.40(18.29,35.12)	26.86(19.53,36.78)	24.42(17.04,34.17)	5.61(3.36,8.50)	675.26(466.35,943.87)		22.78(17.04,29.01)	24.28(18.33,30.73)	22.00(16.25,28.49)	5.01(3.10,7.19)	566.50(418.10,736.93)
Malaysia	17.02(14.78,19.66)	18.10(15.59,20.95)	16.26(14.27,18.73)	3.76(2.55,5.14)	414.74(364.36,476.30)		19.78(15.37,25.12)	20.60(16.01,25.95)	20.20(15.66,25.69)	4.41(2.81,6.35)	452.95(349.01,573.29)
Maldives	13.83(9.95,18.40)	15.21(11.12,20.19)	12.62(8.79,16.87)	3.06(1.80,4.65)	322.57(223.94,429.66)		9.58(7.88,11.42)	10.19(8.37,12.12)	9.72(7.95,11.65)	2.17(1.46,3.02)	199.38(163.94,237.70)
Burma	24.63(17.31,37.05)	26.18(18.21,39.17)	23.69(16.35,36.21)	5.45(3.31,8.97)	652.60(447.67,1003.56)		22.43(16.85,30.17)	23.80(17.76,31.88)	21.88(16.11,29.98)	4.97(3.19,7.61)	556.09(409.15,761.85)
Philippines	23.05(20.43,25.95)	24.28(21.46,27.14)	22.75(20.04,25.73)	5.12(3.59,6.60)	589.33(517.51,666.84)		17.71(14.24,21.75)	18.47(15.13,22.39)	17.65(14.07,21.88)	3.98(2.67,5.49)	443.59(359.55,543.86)
Sri Lanka	7.76(6.85,8.68)	8.13(7.19,9.08)	7.77(6.80,8.72)	1.82(1.23,2.43)	200.92(176.30,225.58)		9.71(7.08,13.11)	9.78(7.17,13.16)	10.73(7.78,14.60)	2.28(1.37,3.45)	231.39(167.54,315.61)
Thailand	28.89(25.73,32.25)	30.10(26.78,33.51)	29.11(25.90,32.50)	6.46(4.54,8.54)	747.84(666.01,834.99)		22.24(16.78,29.04)	22.96(17.39,29.79)	23.76(17.79,31.24)	5.03(3.14,7.33)	512.94(382.75,681.94)
Viet Nam	21.32(16.78,26.04)	22.25(17.54,27.06)	21.38(16.79,26.26)	4.83(3.21,6.69)	563.20(444.03,692.99)		26.72(20.83,33.51)	26.98(21.12,33.59)	28.89(22.25,36.69)	6.08(4.03,8.53)	668.83(512.02,853.16)
High-income Asia pacific
Brunei	46.62(38.32,55.13)	47.79(39.36,56.55)	47.31(38.93,55.76)	10.02(6.81,13.36)	990.10(813.99,1175.05)		46.15(40.91,51.83)	44.83(39.66,50.19)	54.57(48.21,61.68)	10.25(7.29,13.39)	867.69(768.53,975.37)
Singapore	42.72(40.64,44.53)	39.91(38.14,41.47)	54.94(51.60,58.30)	10.00(7.21,12.96)	871.06(840.74,903.18)		28.39(22.71,35.43)	20.89(18.70,22.48)	61.39(48.02,78.24)	7.89(5.36,10.98)	406.24(373.24,435.04)
North Africa and Middle East
Afghanistan	13.20(6.91,22.44)	14.07(7.61,23.87)	12.41(6.16,21.21)	2.97(1.33,5.66)	339.29(166.83,577.65)		11.74(7.33,18.53)	12.53(7.99,19.70)	11.25(6.78,17.88)	2.62(1.44,4.41)	302.57(179.92,481.25)
Bahrain	41.42(35.26,47.78)	46.06(39.19,53.05)	36.04(30.59,41.69)	8.61(5.90,11.32)	903.87(766.19,1045.64)		19.84(15.20,25.09)	22.08(17.07,27.74)	18.01(13.69,22.90)	4.15(2.76,5.86)	392.08(294.96,503.78)
Egypt	6.57(5.96,7.19)	6.82(6.18,7.48)	6.62(6.01,7.27)	1.57(1.05,2.11)	178.37(162.30,195.72)		9.22(6.48,12.46)	9.50(6.68,12.90)	9.46(6.65,12.78)	2.16(1.25,3.31)	240.85(169.37,326.92)
Iran	11.07(9.10,13.35)	11.83(9.73,14.37)	10.76(8.93,12.93)	2.50(1.72,3.40)	275.77(230.92,333.38)		12.24(11.26,13.16)	12.88(11.86,13.89)	12.53(11.58,13.47)	2.78(1.99,3.59)	286.82(266.09,307.60)
Iraq	15.89(12.70,19.67)	16.78(13.46,20.75)	15.37(12.18,18.98)	3.55(2.30,4.97)	403.58(319.62,500.11)		18.69(14.53,22.68)	19.86(15.62,23.82)	18.76(14.44,23.11)	4.17(2.74,5.92)	451.59(346.04,557.52)
Jordan	12.49(10.18,15.37)	13.22(10.79,16.31)	12.33(10.03,15.14)	2.85(1.94,3.99)	316.65(257.40,393.73)		14.34(11.86,17.36)	15.11(12.47,18.25)	14.58(12.05,17.57)	3.26(2.17,4.61)	338.02(276.61,409.77)
Kuwait	11.95(10.68,13.41)	12.50(11.15,14.07)	12.08(10.81,13.50)	2.75(1.88,3.71)	286.20(257.15,319.90)		10.10(8.19,12.19)	10.75(8.72,12.98)	10.32(8.46,12.42)	2.28(1.52,3.22)	214.80(174.68,260.68)
Lebanon	20.94(15.75,26.64)	22.08(16.72,27.88)	20.61(15.41,26.17)	4.65(2.96,6.68)	529.92(393.94,675.40)		27.29(22.42,35.83)	27.51(22.67,36.43)	30.40(24.38,39.49)	6.15(4.11,8.88)	629.57(507.29,817.10)
Oman	9.21(6.77,11.74)	9.74(7.17,12.34)	8.89(6.48,11.48)	2.10(1.30,3.12)	226.09(164.58,292.25)		9.86(8.16,11.94)	10.45(8.67,12.59)	9.74(7.92,12.01)	2.21(1.46,3.15)	211.73(170.66,267.77)
Palestine	20.21(15.26,26.61)	21.61(16.39,28.34)	19.45(14.51,25.84)	4.47(2.83,6.60)	500.96(372.96,664.89)		22.53(19.09,26.10)	23.83(20.24,27.60)	22.43(18.96,26.21)	4.96(3.40,6.72)	546.36(462.77,639.36)
Qatar	17.63(13.48,22.88)	19.02(14.57,24.68)	16.31(12.37,21.29)	3.81(2.43,5.38)	408.48(308.70,530.86)		18.78(14.38,23.88)	20.74(16.00,26.07)	17.54(13.23,22.69)	3.96(2.61,5.78)	373.88(279.21,491.27)
Saudi Arabia	7.51(5.61,9.68)	8.88(6.61,11.41)	7.21(5.39,9.30)	1.74(1.11,2.54)	205.79(149.91,271.26)		8.77(6.98,10.62)	9.14(7.33,11.06)	9.01(7.13,10.91)	2.02(1.31,2.90)	208.01(162.62,253.25)
Syrian Arab Republic	10.09(7.75,12.72)	10.63(8.18,13.32)	10.05(7.71,12.64)	2.36(1.51,3.39)	264.02(203.00,331.81)		11.09(8.24,14.52)	11.62(8.70,15.09)	11.37(8.39,15.01)	2.57(1.59,3.72)	274.37(202.98,363.54)
Turkey	37.91(29.95,46.82)	39.25(31.21,48.16)	38.27(29.91,47.54)	8.52(5.68,11.90)	1009.45(782.79,1260.22)		33.08(26.25,41.11)	33.77(26.89,41.80)	34.95(27.58,43.51)	7.46(5.05,10.51)	814.58(643.77,1017.00)
United Arab Emirates	19.16(14.25,24.68)	21.14(15.68,27.35)	17.08(12.77,21.97)	4.09(2.57,5.92)	427.66(318.73,549.51)		18.62(13.54,25.75)	20.35(14.71,28.22)	16.87(12.24,23.29)	3.96(2.41,6.22)	406.46(295.09,559.14)
Yemen	9.40(6.10,14.63)	9.89(6.42,15.39)	9.12(5.85,14.37)	2.18(1.20,3.73)	244.30(155.48,383.05)		9.95(6.80,14.67)	10.61(7.26,15.61)	9.57(6.56,14.22)	2.29(1.35,3.77)	248.83(169.31,368.91)
Central Europe
Albania	29.74(27.72,31.80)	30.42(28.35,32.55)	31.05(28.95,33.18)	6.67(4.71,8.75)	736.43(687.82,786.84)		27.11(19.95,36.05)	26.63(19.72,35.17)	31.26(22.77,42.06)	6.26(3.87,9.45)	615.05(448.35,824.03)
Bosnia and Herzegovina	37.96(35.87,40.06)	38.03(35.88,40.17)	40.87(38.54,43.15)	8.60(6.16,11.22)	984.61(930.30,1039.23)		40.26(31.35,50.70)	39.44(30.89,49.42)	46.12(35.61,58.73)	9.13(5.82,12.99)	957.92(736.31,1213.42)
Bulgaria	28.59(26.92,30.29)	27.72(26.15,29.27)	32.86(30.83,34.91)	6.61(4.69,8.71)	791.11(743.03,840.27)		36.36(28.73,45.51)	34.03(26.93,42.61)	45.03(34.97,57.09)	8.55(5.57,12.08)	934.39(730.82,1181.43)
Croatia	45.27(42.19,48.54)	41.44(38.64,44.32)	57.95(53.52,62.85)	10.58(7.39,13.98)	1097.02(1020.92,1177.37)		40.39(31.62,51.05)	33.38(26.32,42.13)	65.31(50.42,83.33)	10.03(6.57,14.15)	811.12(631.78,1038.11)
Czechia	48.77(47.34,50.65)	46.91(45.60,48.57)	56.17(54.11,58.73)	11.13(7.92,14.40)	1238.29(1201.82,1284.59)		32.89(26.85,40.09)	29.19(23.97,35.52)	45.93(36.89,56.75)	7.74(5.19,10.73)	664.43(539.74,817.69)
Hungary	49.27(47.70,50.73)	47.73(46.29,49.08)	56.33(54.32,58.41)	11.25(8.08,14.51)	1295.93(1255.74,1333.80)		51.94(42.61,63.65)	48.12(39.58,58.44)	66.56(54.22,82.49)	12.09(8.24,16.64)	1220.97(992.75,1496.03)
Montenegro	48.20(42.22,53.95)	46.07(40.39,51.47)	57.57(50.20,64.83)	11.17(8.01,14.72)	1205.26(1052.86,1353.47)		56.72(46.50,68.94)	53.36(43.82,64.43)	70.60(57.82,85.83)	13.17(8.67,18.21)	1343.58(1092.16,1633.36)
Macedonia	29.51(27.10,31.85)	29.16(26.75,31.49)	32.81(30.12,35.61)	6.78(4.79,8.89)	794.27(728.68,858.31)		40.42(31.04,51.24)	38.89(30.04,49.11)	48.11(36.56,61.85)	9.34(6.15,13.35)	1000.40(760.47,1285.24)
Poland	45.05(44.24,45.79)	45.88(44.97,46.67)	46.56(45.79,47.32)	10.00(7.15,12.72)	1224.74(1205.37,1244.49)		43.06(35.98,51.42)	44.31(36.96,52.61)	44.54(37.08,53.18)	9.53(6.45,12.93)	1051.75(866.50,1258.55)
Romania	26.18(25.28,27.00)	25.21(24.35,26.02)	30.45(29.29,31.58)	6.10(4.30,8.10)	751.57(724.64,777.19)		33.21(27.24,40.47)	31.17(25.69,37.83)	41.06(33.48,49.93)	7.80(5.29,10.84)	826.92(675.46,1012.38)
Serbia	39.09(32.44,42.80)	38.46(31.77,42.21)	43.62(36.72,47.74)	8.98(6.26,11.80)	1044.47(875.55,1145.84)		49.38(38.82,62.40)	45.96(36.13,57.51)	63.36(49.19,80.68)	11.55(7.62,16.25)	1183.50(919.20,1497.59)
Slovakia	45.85(43.50,48.17)	39.49(37.48,41.43)	65.77(61.68,70.65)	11.10(7.88,14.44)	1058.77(1001.62,1110.77)		33.56(26.06,43.42)	27.02(21.04,35.00)	56.70(43.32,73.57)	8.51(5.48,12.22)	649.86(497.94,844.77)
Slovenia	36.18(27.88,46.30)	34.72(26.83,44.22)	43.48(33.30,56.32)	8.30(5.30,11.98)	904.37(688.41,1167.27)		33.89(26.01,44.24)	29.93(23.05,38.93)	51.07(38.75,67.39)	8.28(5.43,11.73)	705.35(539.18,919.47)
Eastern Europe
Belarus	34.09(32.88,35.26)	33.22(32.03,34.35)	38.39(36.93,39.91)	7.83(5.50,10.15)	929.23(894.60,962.92)		23.87(18.46,31.10)	22.17(17.26,28.66)	29.73(22.75,39.08)	5.61(3.61,8.05)	572.05(437.15,748.14)
Estonia	39.89(38.49,41.41)	39.68(38.30,41.17)	42.86(41.25,44.62)	9.00(6.59,11.71)	1063.60(1025.40,1105.84)		28.28(21.96,35.64)	27.32(21.29,34.55)	33.31(25.74,42.23)	6.54(4.33,9.39)	634.31(491.99,807.12)
Latvia	36.53(35.19,37.91)	35.17(33.88,36.51)	41.92(40.12,43.71)	8.31(5.81,10.80)	958.26(921.69,995.15)		26.92(21.98,33.01)	24.60(20.28,29.95)	34.89(28.10,43.28)	6.37(4.37,8.96)	601.98(489.75,741.40)
Lithuania	34.81(33.65,35.99)	33.56(32.37,34.62)	39.92(38.38,41.68)	7.94(5.63,10.49)	898.53(866.04,929.64)		25.44(20.58,30.98)	23.55(19.10,28.53)	31.68(25.49,38.86)	5.94(4.02,8.28)	575.76(462.67,706.52)
Moldova	30.25(28.92,31.54)	29.68(28.36,30.93)	33.53(32.08,35.02)	6.94(4.90,9.01)	858.05(819.61,894.09)		18.27(15.74,20.98)	17.64(15.22,20.16)	21.03(18.03,24.26)	4.29(2.93,5.94)	477.42(409.12,549.82)
Russian Federation	33.42(32.34,34.09)	32.37(31.36,32.98)	38.26(36.87,39.04)	7.62(5.52,9.69)	889.44(855.14,907.55)		24.53(20.96,28.58)	22.77(19.41,26.57)	31.52(26.90,36.93)	5.81(4.04,7.66)	578.69(489.42,679.59)
Ukraine	42.79(41.25,44.19)	38.70(37.40,39.94)	56.47(53.75,59.43)	10.17(7.25,12.98)	1099.20(1061.76,1135.53)		27.19(22.38,33.08)	22.79(18.87,27.00)	41.65(33.82,50.95)	6.83(4.58,9.31)	631.18(518.37,755.19)
Western Europe
Cyprus	19.32(16.76,22.17)	20.13(17.54,22.91)	20.34(17.54,23.47)	4.36(3.06,5.74)	442.34(384.04,511.82)		26.03(22.56,30.01)	23.42(20.52,26.63)	37.79(32.07,43.96)	6.32(4.50,8.52)	496.50(437.29,562.21)
Greece	42.58(40.79,44.29)	41.35(39.71,42.85)	51.24(48.60,54.24)	9.94(7.01,12.81)	960.23(926.75,991.73)		41.98(32.69,53.06)	37.60(35.30,39.76)	60.46(46.18,77.22)	10.22(6.65,14.57)	856.89(806.23,908.45)
Israel	23.26(22.10,24.29)	24.07(22.89,25.00)	25.53(24.23,26.83)	5.36(3.80,7.01)	556.95(531.23,578.45)		23.37(18.10,29.71)	21.69(20.04,23.10)	31.44(24.12,40.59)	5.62(3.66,8.02)	478.11(446.69,507.47)
