# Supplementary material for: Diversities of disability caused by lung cancer in the 66 Belt and Road initiative countries: a secondary analysis from the Global Burden of Disease Study 2019
Source: Front Oncol. 2023 Nov 10;13:1247006. doi: 10.3389/fonc.2023.1247006 (PMC10668146; doi:10.3389/fonc.2023.1247006)
Supplement: Supplementary Table 3 — The average annual percentage change (AAPC) of age-standardized YLDs in 2010-2019 and 1990-2019 in the “Belt & Road” countries. (AAPC, average annual percent change; YLDs, years lived with disability). [file Table_3.xlsx]

## Sheet: TableS3 Trends of rate 
	Incidence			Mortality			Prevanlence			DALYs
Countries	AAPC 95%CI	P value		AAPC 95%CI	P value		AAPC 95%CI	P value		AAPC 95%CI	P value
East Asia
China	1.33(1.15,1.50)	<0.001		0.94(0.74,1.14)	<0.001		2.24(2.10,2.38)	<0.001		0.42(0.25,0.59)	<0.001
Central Asia
Armenia	-0.69(-0.85,-0.52)	<0.001		-0.61(-0.78,-0.45)	<0.001		-0.76(-0.91,-0.61)	<0.001		-1.25(-1.41,-1.09)	<0.001
Azerbaijan	-0.06(-0.52,0.4)	0.788593		0.02(-0.42,0.47)	0.913053		-0.16(-0.65,0.33)	0.514376		-0.45(-0.91,0.00)	0.050045
Georgia	1.05(0.47,1.64)	0.00093		1.15(0.56,1.75)	<0.001		0.84(0.27,1.41)	0.005236		0.82(0.25,1.40)	0.006513
Kazakhstan	-2.53(-2.66,-2.40)	<0.001		-2.50(-2.63,-2.38)	<0.001		-2.53(-2.69,-2.37)	<0.001		-2.96(-3.1,-2.83)	<0.001
Kyrgyzstan	-2.87(-3.34,-2.39)	<0.001		-2.77(-3.23,-2.31)	<0.001		-2.98(-3.48,-2.47)	<0.001		-3.29(-3.75,-2.82)	<0.001
Mongolia	-1.60(-1.87,-1.33)	<0.001		-1.56(-1.83,-1.29)	<0.001		-1.55(-1.81,-1.28)	<0.001		-1.78(-2.05,-1.50)	<0.001
Tajikistan	-0.98(-1.49,-0.46)	0.000657		-0.75(-1.28,-0.23)	0.006531		-1.38(-1.88,-0.88)	<0.001		-1.57(-2.05,-1.09)	<0.001
Turkmenistan	-2.20(-2.81,-1.58)	<0.001		-2.15(-2.75,-1.56)	<0.001		-2.21(-2.85,-1.57)	<0.001		-2.48(-3.11,-1.85)	<0.001
Uzbekistan	-1.69(-1.97,-1.40)	<0.001		-1.53(-1.80,-1.26)	<0.001		-1.96(-2.28,-1.63)	<0.001		-2.17(-2.48,-1.86)	<0.001
South Asia
Bangladesh	-0.72(-0.85,-0.59)	<0.001		-0.72(-0.85,-0.58)	<0.001		-0.61(-0.74,-0.49)	<0.001		-0.85(-0.97,-0.73)	<0.001
Bhutan	0.92(0.88,0.97)	<0.001		0.96(0.92,1.01)	<0.001		0.92(0.86,0.98)	<0.001		0.59(0.54,0.64)	<0.001
India	0.37(0.26,0.48)	<0.001		0.30(0.20,0.41)	<0.001		0.53(0.42,0.64)	<0.001		0.33(0.22,0.44)	<0.001
Nepal	0.34(0.15,0.53)	0.000951		0.35(0.17,0.53)	<0.001		0.34(0.14,0.53)	0.001579		0.13(-0.08,0.34)	0.203225
Pakistan	0.46(0.21,0.70)	0.000738		0.41(0.17,0.65)	0.001709		0.54(0.29,0.78)	<0.001		0.45(0.18,0.72)	0.001738
Southeast Asia
Cambodia	0.05(-0.05,0.15)	0.344196		0.05(-0.04,0.15)	0.258456		0.11(0.00,0.23)	0.056375		-0.15(-0.25,-0.04)	0.007553
Indonesia	0.98(0.92,1.03)	<0.001		1.01(0.95,1.06)	<0.001		0.97(0.92,1.02)	<0.001		0.77(0.71,0.83)	<0.001
Lao	-0.64(-0.74,-0.53)	<0.001		-0.62(-0.72,-0.51)	<0.001		-0.61(-0.72,-0.51)	<0.001		-0.87(-0.98,-0.76)	<0.001
Malaysia	0.38(0.06,0.69)	0.020708		0.27(-0.07,0.62)	0.111078		0.67(0.40,0.94)	<0.001		0.21(-0.05,0.48)	0.110138
Maldives	-1.77(-1.96,-1.58)	<0.001		-1.88(-2.05,-1.71)	<0.001		-1.39(-1.61,-1.16)	<0.001		-2.23(-2.44,-2.01)	<0.001
Burma	-0.44(-0.48,-0.40)	<0.001		-0.43(-0.47,-0.4)	<0.001		-0.40(-0.45,-0.35)	<0.001		-0.68(-0.73,-0.64)	<0.001
Philippines	-1.52(-1.79,-1.25)	<0.001		-1.54(-1.82,-1.27)	<0.001		-1.51(-1.78,-1.24)	<0.001		-1.60(-1.87,-1.34)	<0.001
Sri Lanka	1.42(1.20,1.65)	<0.001		1.29(1.06,1.52)	<0.001		1.77(1.56,1.98)	<0.001		1.12(0.90,1.34)	<0.001
Thailand	-1.39(-1.57,-1.21)	<0.001		-1.40(-1.58,-1.22)	<0.001		-1.21(-1.40,-1.03)	<0.001		-1.87(-2.08,-1.66)	<0.001
Viet Nam	0.78(0.77,0.80)	<0.001		0.65(0.64,0.66)	<0.001		1.09(1.05,1.14)	<0.001		0.65(0.61,0.68)	<0.001
High-income Asia pacific
Brunei	0.36(0.18,0.53)	<0.001		0.19(0.02,0.36)	0.029588		0.82(0.66,0.99)	<0.001		-0.10(-0.28,0.08)	0.255375
Singapore	-1.50(-1.60,-1.39)	<0.001		-2.38(-2.48,-2.29)	<0.001		0.52(0.38,0.67)	<0.001		-2.79(-2.88,-2.71)	<0.001
North Africa and Middle East
Afghanistan	-0.31(-0.40,-0.21)	<0.001		-0.3(-0.39,-0.20)	<0.001		-0.24(-0.34,-0.14)	<0.001		-0.30(-0.4,-0.21)	<0.001
Bahrain	-3.01(-3.34,-2.67)	<0.001		-2.97(-3.3,-2.63)	<0.001		-2.88(-3.20,-2.56)	<0.001		-3.43(-3.76,-3.09)	<0.001
Egypt	1.23(1.09,1.38)	<0.001		1.21(1.06,1.36)	<0.001		1.29(1.16,1.41)	<0.001		1.12(0.99,1.24)	<0.001
Iran	0.37(0.18,0.56)	<0.001		0.33(0.15,0.52)	0.000767		0.52(0.31,0.73)	<0.001		0.19(-0.02,0.39)	0.069786
Iraq	0.78(0.46,1.10)	<0.001		0.81(0.48,1.14)	<0.001		0.91(0.59,1.24)	<0.001		0.57(0.30,0.85)	<0.001
Jordan	0.93(0.66,1.19)	<0.001		0.93(0.66,1.20)	<0.001		1.00(0.75,1.25)	<0.001		0.61(0.37,0.84)	<0.001
Kuwait	-0.38(-0.71,-0.05)	0.025658		-0.34(-0.67,0.00)	0.050742		-0.35(-0.67,-0.03)	0.031583		-0.83(-1.17,-0.48)	<0.001
Lebanon	1.61(1.34,1.89)	<0.001		1.46(1.18,1.74)	<0.001		2.04(1.78,2.30)	<0.001		1.25(0.99,1.51)	<0.001
Oman	0.55(0.30,0.81)	<0.001		0.59(0.35,0.83)	<0.001		0.56(0.27,0.85)	<0.001		0.05(-0.26,0.35)	0.763523
Palestine	0.47(0.24,0.70)	<0.001		0.43(0.21,0.66)	0.000509		0.59(0.34,0.83)	<0.001		0.39(0.17,0.62)	0.001028
Qatar	0.52(0.20,0.84)	0.002323		0.62(0.31,0.93)	<0.001		0.54(0.22,0.86)	0.001742		-0.11(-0.42,0.20)	0.459096
Saudi Arabia	0.47(0.32,0.61)	<0.001		-0.15(-0.31,0.01)	0.069601		0.71(0.60,0.82)	<0.001		-0.19(-0.33,-0.04)	0.014955
Syrian Arab Republic	0.32(0.13,0.52)	0.001671		0.29(0.10,0.48)	0.003853		0.46(0.27,0.64)	<0.001		0.14(-0.05,0.33)	0.141211
Turkey	0.21(-0.55,0.98)	0.571556		0.17(-0.58,0.92)	0.649011		0.36(-0.42,1.15)	0.349341		-0.11(-0.87,0.65)	0.766376
United Arab Emirates	-0.14(-0.54,0.26)	0.4825		-0.16(-0.58,0.25)	0.421515		-0.12(-0.51,0.26)	0.513389		-0.25(-0.62,0.12)	0.180017
Yemen	0.38(0.31,0.45)	<0.001		0.43(0.36,0.51)	<0.001		0.35(0.28,0.42)	<0.001		0.23(0.17,0.30)	<0.001
Central Europe
Albania	-0.34( -0.58,-0.11)	0.00571		-0.49(-0.72,-0.25)	<0.001		0.01(-0.22,0.25)	0.914386		-0.64(-0.87,-0.40)	<0.001
Bosnia and Herzegovina	0.14(0.02,0.25)	0.025735		0.05(-0.07,0.16)	0.415778		0.39(0.27,0.52)	<0.001		-0.25(-0.35,-0.14)	<0.001
Bulgaria	2.04(1.54,2.55)	<0.001		1.95(1.42,2.48)	<0.001		2.26(1.78,2.74)	<0.001		1.74(1.23,2.26)	<0.001
Croatia	-0.03(-0.27,0.21)	0.807618		-0.38(-0.63,-0.14)	0.003444		0.81(0.57,1.04)	<0.001		-0.74(-0.99,-0.50)	<0.001
Czechia	-1.20(-1.37,-1.03)	<0.001		-1.46(-1.63,-1.29)	<0.001		-0.57(-0.75,-0.38)	<0.001		-2.04(-2.21,-1.88)	<0.001
Hungary	0.07(-0.22,0.35)	0.644154		-0.07(-0.34,0.2)	0.595893		0.43(0.11,0.76)	0.010801		-0.38(-0.69,-0.06)	0.022351
Montenegro	0.72(0.55,0.89)	<0.001		0.65(0.47,0.83)	<0.001		0.91(0.78,1.04)	<0.001		0.47(0.25,0.69)	<0.001
Macedonia	1.14(0.92,1.37)	<0.001		1.06(0.83,1.29)	<0.001		1.38(1.16,1.60)	<0.001		0.78(0.55,1.01)	<0.001
Poland	-0.29(-0.45,-0.14)	0.000656		-0.24(-0.38,-0.09)	0.002153		-0.3(-0.47,-0.12)	0.00183		-0.68(-0.82,-0.53)	<0.001
Romania	0.65(0.48,0.82)	<0.001		0.56(0.40,0.74)	<0.001		0.88(0.73,1.04)	<0.001		0.11(-0.07,0.28)	0.217715
Serbia	1.02(0.84,1.19)	<0.001		0.81(0.65,0.98)	<0.001		1.55(1.36,1.73)	<0.001		0.56(0.38,0.73)	<0.001
Slovakia	-0.98(-1.28,-0.67)	<0.001		-1.24(-1.50,-0.98)	<0.001		-0.35(-0.75,0.05)	0.080811		-1.65(-1.92,-1.38)	<0.001
Slovenia	-0.28(-0.47,-0.08)	0.007782		-0.64(-0.82,-0.46)	<0.001		0.7(0.44,0.96)	<0.001		-1.04(-1.23,-0.85)	<0.001
Eastern Europe
Belarus	-2.05(-2.32,-1.78)	<0.001		-2.21(-2.49,-1.94)	<0.001		-1.69(-1.96,-1.41)	<0.001		-2.54(-2.83,-2.25)	<0.001
Estonia	-1.23(-1.43,-1.03)	<0.001		-1.36(-1.55,-1.17)	<0.001		-0.81(-1.03,-0.59)	<0.001		-1.97(-2.17,-1.76)	<0.001
Latvia	-1.12(-1.41,-0.82)	<0.001		-1.33(-1.61,-1.04)	<0.001		-0.60(-0.90,-0.30)	<0.001		-1.79(-2.09,-1.48)	<0.001
Lithuania	-1.08(-1.28,-0.88)	<0.001		-1.24(-1.44,-1.05)	<0.001		-0.73(-0.94,-0.53)	<0.001		-1.60(-1.83,-1.37)	<0.001
Moldova	-1.06(-1.52,-0.60)	<0.001		-1.11(-1.57,-0.65)	<0.001		-0.94(-1.40,-0.47)	<0.001		-1.38(-1.82,-0.94)	<0.001
Russian Federation	-1.41(-1.68,-1.15)	<0.001		-1.60(-1.87,-1.34)	<0.001		-0.87(-1.16,-0.58)	<0.001		-1.94(-2.24,-1.65)	<0.001
Ukraine	-2.52(-2.97,-2.07)	<0.001		-2.86(-3.31,-2.40)	<0.001		-1.82(-2.26,-1.38)	<0.001		-3.04(-3.55,-2.52)	<0.001
Western Europe
Cyprus	1.57(1.27,1.87)	<0.001		0.98(0.72,1.24)	<0.001		2.98(2.58,3.37)	<0.001		0.88(0.64,1.12)	<0.001
Greece	-0.18(-0.27,-0.09)	<0.001		-0.50(-0.57,-0.43)	<0.001		0.58(0.43,0.73)	<0.001		-0.48(-0.53,-0.43)	<0.001
Israel	-0.28(-0.41,-0.15)	<0.001		-0.60(-0.71,-0.49)	<0.001		0.50(0.35,0.65)	<0.001		-0.80(-0.92,-0.68)	<0.001
