# Supplementary material for: Diversities of disability caused by lung cancer in the 66 Belt and Road initiative countries: a secondary analysis from the Global Burden of Disease Study 2019
Source: Front Oncol. 2023 Nov 10;13:1247006. doi: 10.3389/fonc.2023.1247006 (PMC10668146; doi:10.3389/fonc.2023.1247006)
Supplement: Supplementary Table 4 — The average annual percentage change (AAPC) of age-standardized rates for YLDs in male and female from 1990 to 2019 in the “Belt & Road” countries. (AAPC,average annual percent change; YLDs, years lived with disability). [file Table_4.xlsx]

## Sheet: TableS4
	2010-2019			1990-2019
Countries	AAPC 95%CI	P value		AAPC 95%CI	P value
East Asia
China	0.24(-0.03,0.51)	0.072		1.48(1.33,1.63)	<0.001
Central Asia
Armenia	-1.04(-1.77,-0.31)	0.011		-0.72(-0.88,-0.56)	<0.001
Azerbaijan	-0.06(-0.40,0.28)	0.695		-0.14(-0.59,0.31)	0.528
Georgia	0.62(0.22,1.01)	0.007		0.92(0.36,1.48)	0.002
Kazakhstan	-2.11(-2.56,-1.67)	<0.001		-2.56(-2.70,-2.42)	<0.001
Kyrgyzstan	-0.93(-1.26,-0.61)	<0.001		-2.85(-3.32,-2.38)	<0.001
Mongolia	0.02(-0.50,0.55)	0.917		-1.60(-1.87,-1.33)	<0.001
Tajikistan	-0.85(-1.11,-0.58)	<0.001		-1.12(-1.61,-0.64)	<0.001
Turkmenistan	1.78(1.27,2.30)	<0.001		-2.12(-2.70,-1.53)	<0.001
Uzbekistan	0.75(0.45,1.05)	<0.001		-1.74(-2.02,-1.46)	<0.001
South Asia
Bangladesh	0.08(-0.69,0.86)	0.813		-0.65(-0.77,-0.52)	<0.001
Bhutan	0.60(0.47,0.72)	<0.001		0.82(0.77,0.86)	<0.001
India	1.07(0.96,1.17)	<0.001		0.41(0.31,0.51)	<0.001
Nepal	1.44(1.32,1.56)	<0.001		0.31(0.13,0.50)	0.002
Pakistan	-0.52(-0.60,-0.44)	<0.001		0.45(0.22,0.68)	<0.001
Southeast Asia
Cambodia	0.58(0.49,0.67)	<0.001		0.05(-0.05,0.15)	0.361
Indonesia	0.66(0.58,0.73)	<0.001		0.95(0.90,1.00)	<0.001
Lao	0.28(0.06,0.51)	0.021		-0.63(-0.73,-0.53)	<0.001
Malaysia	-0.80(-1.28,-0.31)	0.005		0.45(0.15,0.74)	0.005
Maldives	-0.37(-0.92,0.18)	0.159		-1.68(-1.86,-1.49)	<0.001
Burma	0.00(-0.30,0.29)	0.97		-0.44(-0.48,-0.39)	<0.001
Philippines	0.27(0.15,0.40)	0.001		-1.47(-1.73,-1.21)	<0.001
Sri Lanka	-0.66(-1.04,-0.27)	0.005		1.41(1.19,1.63)	<0.001
Thailand	-1.07(-1.66,-0.48)	0.003		-1.32(-1.50,-1.14)	<0.001
Viet Nam	0.73(0.64,0.81)	<0.001		0.83(0.81,0.85)	<0.001
High-income Asia pacific
Brunei	0.23(0.07,0.38)	0.009		0.47(0.30,0.65)	<0.001
Singapore	-1.59(-1.91,-1.27)	<0.001		-0.82(-0.93,-0.72)	<0.001
North Africa and Middle East
Afghanistan	0.03(-0.06,0.12)	0.447		-0.33(-0.42,-0.24)	<0.001
Bahrain	-1.90(-3.60,-0.18)	0.035		-2.99(-3.31,-2.67)	<0.001
Egypt	0.69(0.24,1.15)	0.008		1.19(1.05,1.32)	<0.001
Iran	1.65(1.36,1.94)	<0.001		0.37(0.19,0.56)	<0.001
Iraq	1.80(1.18,2.44)	<0.001		0.75(0.45,1.05)	<0.001
Jordan	-0.57(-0.71,-0.42)	<0.001		0.86(0.63,1.10)	<0.001
Kuwait	0.27(-0.12,0.66)	0.146		-0.44(-0.75,-0.12)	0.008
Lebanon	-0.17(-0.53,0.18)	0.294		1.63(1.37,1.88)	<0.001
Oman	-1.91(-2.29,-1.54)	<0.001		0.44(0.18,0.69)	0.001
Palestine	1.90(1.41,2.39)	<0.001		0.45(0.22,0.67)	<0.001
Qatar	-1.74(-1.92,-1.57)	<0.001		0.41(0.11,0.71)	0.009
Saudi Arabia	-0.36(-0.50,-0.23)	<0.001		0.49(0.37,0.62)	<0.001
Syrian Arab Republic	-0.68(-0.82,-0.55)	<0.001		0.30(0.11,0.48)	0.003
Turkey	-0.64(-1.19,-0.09)	0.028		0.19(-0.57,0.95)	0.614
United Arab Emirates	-2.31(-2.69,-1.93)	<0.001		-0.15(-0.54,0.23)	0.424
Yemen	-0.22(-0.40,-0.04)	0.024		0.35(0.28,0.41)	<0.001
Central Europe
Albania	1.67(1.32,2.03)	<0.001		-0.24(-0.46,-0.01)	0.043
Bosnia and Herzegovina	-0.22(-0.43,-0.01)	0.042		0.14(0.02,0.26)	0.019
Bulgaria	-0.38(-0.67,-0.10)	0.015		2.05(1.56,2.54)	<0.001
Croatia	-1.48(-1.90,-1.07)	<0.001		0.17(-0.07,0.40)	0.153
Czechia	-2.04(-2.59,-1.48)	<0.001		-1.12(-1.29,-0.95)	<0.001
Hungary	-1.16(-1.61,-0.72)	<0.001		0.11(-0.18,0.41)	0.435
Montenegro	0.13(-0.07,0.33)	0.18		0.72(0.57,0.88)	<0.001
Macedonia	-0.32(-0.44,-0.20)	<0.001		1.16(0.94,1.38)	<0.001
Poland	-0.73(-0.95,-0.51)	<0.001		-0.31(-0.47,-0.15)	0.001
Romania	0.48(0.00,0.97)	0.051		0.68(0.52,0.84)	<0.001
Serbia	-0.42(-0.71,-0.12)	0.012		1.09(0.91,1.27)	<0.001
Slovakia	-0.46(-0.73,-0.19)	0.004		-0.80(-1.12,-0.47)	<0.001
Slovenia	-1.09(-1.54,-0.63)	0.001		-0.01(-0.22,0.20)	0.905
Eastern Europe
Belarus	-1.20(-2.47,0.09)	0.064		-1.96(-2.23,-1.69)	<0.001
Estonia	-1.12(-1.54,-0.70)	<0.001		-1.13(-1.34,-0.93)	<0.001
Latvia	-1.64(-2.12,-1.15)	<0.001		-0.98(-1.27,-0.68)	<0.001
Lithuania	-1.65(-2.35,-0.94)	0.001		-0.98(-1.18,-0.78)	<0.001
Moldova	-1.10(-2.31,0.13)	0.072		-1.03(-1.48,-0.58)	<0.001
Russian Federation	-1.11(-1.80,-0.42)	0.006		-1.25(-1.52,-0.98)	<0.001
Ukraine	2.19(0.70,3.69)	0.009		-2.28(-2.72,-1.83)	<0.001
Western Europe
Cyprus	-0.65(-1.00,-0.30)	0.003		1.89(1.58,2.21)	<0.001
Greece	-0.73(-1.11,-0.33)	0.003		0.02(-0.08,0.12)	0.717
Israel	-0.77(-1.05,-0.49)	<0.001		-0.11(-0.24,0.02)	0.087
