# Supplementary material for: Diversities of disability caused by lung cancer in the 66 Belt and Road initiative countries: a secondary analysis from the Global Burden of Disease Study 2019
Source: Front Oncol. 2023 Nov 10;13:1247006. doi: 10.3389/fonc.2023.1247006 (PMC10668146; doi:10.3389/fonc.2023.1247006)
Supplement: Supplementary Table 5 — The average annual percentage change (AAPC) of age-standardized rates for YLDs stratified by age from 1990 to 2019 in the “Belt & Road” countries. (AAPC,average annual percent change; YLDs, years lived with disability). [file Table_5.xlsx]

## Sheet: Table_S5
	Male			Female
Countries	AAPC 95%CI	P value		AAPC 95%CI	P value
East Asia
China	1.64(1.49,1.80)	<0.001		1.22(1.07,1.37)	<0.001
Armenia	-0.77(-0.93,-0.60)	<0.001		-0.05(-0.24,0.13)	0.56
Azerbaijan	-0.45(-0.95,0.06)	0.08		0.72(0.36,1.08)	<0.001
Georgia	1.02(0.38,1.66)	0.003		0.15(-0.25,0.55)	0.452
Kazakhstan	-2.69(-2.84,-2.55)	<0.001		-1.92(-2.07,-1.76)	<0.001
Kyrgyzstan	-3.16(-3.69,-2.63)	<0.001		-1.84(-2.21,-1.48)	<0.001
Mongolia	-1.30(-1.53,-1.08)	<0.001		-1.93(-2.29,-1.57)	<0.001
Tajikistan	-1.53(-2.04,-1.02)	<0.001		-0.19(-0.72,0.35)	0.473
Turkmenistan	-2.43(-3.05,-1.80)	<0.001		-1.08(-1.57,-0.59)	<0.001
Uzbekistan	-1.92(-2.20,-1.64)	<0.001		-1.07(-1.33,-0.81)	<0.001
Central Europe
Albania	-0.37(-0.64,-0.10)	0.008		0.11(-0.18,0.40)	0.443
Bosnia and Herzegovina	-0.33(-0.45,-0.21)	<0.001		1.55(1.39,1.71)	<0.001
Bulgaria	1.97(1.48,2.48)	<0.001		2.92(2.42,3.42)	<0.001
Croatia	-0.57(-0.81,-0.33)	<0.001		2.32(2.02,2.63)	<0.001
Czechia	-2.15(-2.32,-1.98)	<0.001		1.73(1.45,2.02)	<0.001
Hungary	-0.84(-1.14,-0.55)	<0.001		2.41(1.96,2.87)	<0.001
Montenegro	0.42(0.27,0.57)	<0.001		1.42(1.23,1.61)	<0.001
Macedonia	0.93(0.68,1.18)	<0.001		2.01(1.81,2.22)	<0.001
Poland	-1.08(-1.28,-0.88)	<0.001		2.09(1.86,2.32)	<0.001
Romania	0.48(0.29,0.67)	<0.001		1.89(1.81,1.98)	<0.001
Serbia	0.54(0.34,0.73)	<0.001		2.85(2.63,3.08)	<0.001
Slovakia	-1.41(-1.73,-1.09)	<0.001		2.09(1.80,2.38)	<0.001
Slovenia	-1.14(-1.37,-0.90)	<0.001		2.48(2.17,2.79)	<0.001
Eastern Europe
Belarus	-1.99(-2.25,-1.72)	<0.001		-1.58(-1.91,-1.25)	<0.001
Estonia	-1.79(-2.01,-1.57)	<0.001		1.06(0.76,1.35)	<0.001
Latvia	-1.29(-1.61,-0.97)	<0.001		0.43(0.12,0.74)	0.008
Lithuania	-1.24(-1.47,-1.01)	<0.001		0.56(0.31,0.82)	<0.001
Moldova	-1.14(-1.63,-0.65)	<0.001		-0.58(-0.93,-0.22)	0.003
Russian Federation	-1.62(-1.90,-1.35)	<0.001		0.11(-0.18,0.41)	0.445
Ukraine	-2.31(-2.74,-1.86)	<0.001		-2.20(-2.61,-1.80)	<0.001
High-income Asia pacific
Brunei	0.30(-0.05,0.65)	0.092		0.96(0.89,1.03)	<0.001
Singapore	-1.30(-1.43,-1.17)	<0.001		0.06(-0.06,0.18)	0.313
North Africa and Middle East
Afghanistan	-0.30(-0.35,-0.25)	<0.001		0.87(0.64,1.11)	<0.001
Bahrain	-3.61(-3.94,-3.28)	<0.001		-1.27(-1.66,-0.89)	<0.001
Egypt	0.81(0.64,0.99)	<0.001		1.75(1.62,1.87)	<0.001
Iran	0.02(-0.20,0.23)	0.881		1.62(1.43,1.81)	<0.001
Iraq	0.29(0.00,0.58)	0.051		2.42(2.11,2.74)	<0.001
Jordan	0.52(0.23,0.81)	0.001		1.89(1.76,2.03)	<0.001
Kuwait	-0.35(-0.70,0.00)	0.052		-0.63(-0.85,-0.40)	<0.001
Lebanon	1.21(0.93,1.49)	<0.001		3.20(2.98,3.42)	<0.001
Oman	-0.16(-0.37,0.05)	0.139		1.98(1.65,2.31)	<0.001
Palestine	0.05(-0.15,0.24)	0.636		1.80(1.58,2.02)	<0.001
Qatar	-0.57(-0.87,-0.26)	0.001		2.87(2.50,3.24)	<0.001
Saudi Arabia	-0.01(-0.18,0.16)	0.91		1.84(1.61,2.07)	<0.001
Syrian Arab Republic	0.10(-0.09,0.29)	0.27		1.08(0.80,1.36)	<0.001
Turkey	0.03(-0.75,0.82)	0.939		1.41(0.90,1.92)	<0.001
United Arab Emirates	-0.83(-1.16,-0.49)	<0.001		0.94(0.27,1.61)	0.007
Yemen	-0.16(-0.21,-0.12)	<0.001		2.02(1.87,2.17)	<0.001
South Asia
Bangladesh	-0.86(-1.01,-0.71)	<0.001		1.04(0.95,1.13)	<0.001
Bhutan	0.44(0.33,0.54)	<0.001		1.52(1.45,1.60)	<0.001
India	0.18(0.10,0.27)	<0.001		1.57(1.38,1.77)	<0.001
Nepal	0.08(-0.13,0.30)	0.442		1.32(1.19,1.44)	<0.001
Pakistan	0.41(0.15,0.66)	0.003		1.95(1.77,2.14)	<0.001
Southeast Asia
Cambodia	-0.10(-0.19,-0.01)	0.032		0.99(0.90,1.08)	<0.001
Indonesia	0.88(0.84,0.92)	<0.001		1.14(1.01,1.28)	<0.001
Lao	-0.98(-1.07,-0.89)	<0.001		0.41(0.29,0.52)	<0.001
Malaysia	-0.09(-0.37,0.19)	0.508		1.57(1.14,2.00)	<0.001
Maldives	-1.61(-1.78,-1.43)	<0.001		-0.56(-0.78,-0.34)	<0.001
Burma	-0.66(-0.72,-0.60)	<0.001		0.60(0.47,0.72)	<0.001
Philippines	-1.53(-1.77,-1.30)	<0.001		-0.92(-1.24,-0.59)	<0.001
Sri Lanka	1.71(1.39,2.03)	<0.001		1.38(1.15,1.60)	<0.001
Thailand	-1.23(-1.40,-1.06)	<0.001		-1.44(-1.64,-1.24)	<0.001
Viet Nam	0.34(0.31,0.36)	<0.001		2.17(2.08,2.27)	<0.001
Western Europe
Cyprus	1.65(1.32,1.98)	<0.001		2.69(2.35,3.04)	<0.001
Greece	-0.33(-0.45,-0.21)	<0.001		1.36(1.26,1.46)	<0.001
Israel	-0.46(-0.64,-0.28)	<0.001		0.56(0.47,0.66)	<0.001
