# Supplementary material for: Diversities of disability caused by lung cancer in the 66 Belt and Road initiative countries: a secondary analysis from the Global Burden of Disease Study 2019
Source: Front Oncol. 2023 Nov 10;13:1247006. doi: 10.3389/fonc.2023.1247006 (PMC10668146; doi:10.3389/fonc.2023.1247006)
Supplement: Supplementary Table 6 — The average annual percentage change (AAPC) of age-standardized rates for DALYs stratified by risk factors from 1990 to 2019 in the “Belt & Road” countries. (AAPC, average annual percent change; DALYs, disability-adjusted life-years). [file Table_6.xlsx]

## Sheet: Table_S6 Trends of YLDs in age 
	20-54 yrs			50-74 yrs			75 yrs
Countries	AAPC 95%CI	P value		AAPC 95%CI	P value		AAPC 95%CI	P value
East Asia
China	1.48(1.24,1.72)	<0.001		1.07(0.98,1.17)	<0.001		2.87(2.60,3.14)	<0.001
Central Asia
Armenia	-1.28(-1.74,-0.82)	<0.001		-1.36(-1.60,-1.11)	<0.001		3.04(2.45,3.64)	<0.001
Azerbaijan	0.26(-0.34,0.87)	0.383		-0.80(-1.09,-0.51)	<0.001		2.69(2.16,3.22)	<0.001
Georgia	0.64(-0.01,1.30)	0.053		0.93(0.44,1.43)	0.001		2.31(1.56,3.07)	<0.001
Kazakhstan	-3.46(-3.67,-3.26)	<0.001		-2.94(-3.12,-2.75)	<0.001		-0.17(-0.39,0.05)	0.125
Kyrgyzstan	-3.81(-4.25,-3.36)	<0.001		-3.57(-4.01,-3.13)	<0.001		-0.07(-0.46,0.32)	0.715
Mongolia	0.24(0.06,0.42)	0.01		-2.56(-2.87,-2.24)	<0.001		-0.85(-1.19,-0.52)	<0.001
Tajikistan	-2.09(-2.60,-1.58)	<0.001		-2.45(-2.76,-2.14)	<0.001		2.93(2.26,3.59)	<0.001
Turkmenistan	-1.54(-2.14,-0.93)	<0.001		-2.70(-3.32,-2.07)	<0.001		0.26(-0.06,0.58)	0.113
Uzbekistan	-2.05(-2.34,-1.76)	<0.001		-2.77(-3.19,-2.35)	<0.001		1.92(1.70,2.14)	<0.001
South Asia
Bangladesh	0.29(0.07,0.51)	0.012		-0.77(-0.90,-0.63)	<0.001		-0.13(-0.34,0.07)	0.2
Bhutan	0.29(0.15,0.42)	<0.001		0.58(0.53,0.62)	<0.001		1.88(1.76,2.01)	<0.001
India	1.16(1.00,1.32)	<0.001		0.46(0.33,0.59)	<0.001		0.38(0.23,0.52)	<0.001
Nepal	0.07(-0.23,0.38)	0.637		0.31(0.09,0.53)	0.007		0.79(0.65,0.94)	<0.001
Pakistan	0.79(0.55,1.03)	<0.001		0.33(0.08,0.59)	0.013		0.32(0.21,0.44)	<0.001
Southeast Asia
Cambodia	0.41(0.34,0.49)	<0.001		-0.33(-0.47,-0.19)	<0.001		0.71(0.65,0.76)	<0.001
Indonesia	1.29(1.25,1.33)	<0.001		0.65(0.56,0.73)	<0.001		1.64(1.58,1.70)	<0.001
Lao	-0.94(-1.05,-0.84)	<0.001		-1.13(-1.26,-1.00)	<0.001		0.11(0.04,0.19)	0.006
Malaysia	1.24(0.95,1.54)	<0.001		0.40(0.26,0.55)	<0.001		0.71(0.21,1.21)	0.007
Maldives	-2.03(-2.41,-1.65)	<0.001		-2.46(-2.71,-2.22)	<0.001		-0.68(-0.78,-0.58)	<0.001
Burma	0.10(0.01,0.19)	0.035		-0.94(-1.06,-0.83)	<0.001		0.44(0.39,0.49)	<0.001
Philippines	-1.02(-1.21,-0.82)	<0.001		-1.61(-1.91,-1.32)	<0.001		-1.36(-1.66,-1.05)	<0.001
Sri Lanka	2.12(1.84,2.39)	<0.001		1.44(1.25,1.63)	<0.001		1.87(1.60,2.13)	<0.001
Thailand	-0.13(-0.35,0.09)	0.239		-2.04(-2.27,-1.81)	<0.001		0.50(0.27,0.73)	<0.001
Viet Nam	3.57(3.20,3.94)	<0.001		0.10(-0.01,0.21)	0.069		1.35(1.21,1.50)	<0.001
High-income Asia pacific
Brunei	1.70(1.43,1.96)	<0.001		-0.49(-0.76,-0.21)	0.001		1.32(1.05,1.58)	<0.001
Singapore	-0.08(-0.26,0.11)	0.409		-1.47(-1.59,-1.34)	<0.001		0.25(0.13,0.37)	<0.001
North Africa and Middle East
Afghanistan	0.34(-0.30,1.00)	0.287		-0.74(-0.86,-0.62)	<0.001		-0.23(-0.32,-0.14)	<0.001
Bahrain	-1.20(-1.69,-0.71)	<0.001		-4.84(-5.30,-4.37)	<0.001		-2.48(-2.93,-2.02)	<0.001
Egypt	1.02(0.91,1.13)	<0.001		1.22(1.07,1.37)	<0.001		1.50(1.34,1.67)	<0.001
Iran	1.20(0.84,1.55)	<0.001		-0.26(-0.48,-0.04)	0.024		0.92(0.80,1.04)	<0.001
Iraq	0.62(0.39,0.85)	<0.001		0.46(0.17,0.74)	0.003		1.40(0.94,1.85)	<0.001
Jordan	1.39(0.98,1.81)	<0.001		0.43(0.21,0.65)	<0.001		2.04(1.70,2.37)	<0.001
Kuwait	-0.40(-0.76,-0.05)	0.027		-1.72(-2.24,-1.19)	<0.001		0.70(0.46,0.94)	<0.001
Lebanon	1.36(1.12,1.59)	<0.001		1.45(1.22,1.69)	<0.001		2.56(2.08,3.05)	<0.001
Oman	-1.37(-1.91,-0.83)	<0.001		-0.78(-1.22,-0.34)	0.001		2.08(1.85,2.32)	<0.001
Palestine	0.87(0.66,1.09)	<0.001		0.07(-0.13,0.26)	0.499		0.51(0.29,0.73)	<0.001
Qatar	-0.73(-1.40,-0.06)	0.034		-1.49(-1.71,-1.27)	<0.001		2.09(1.67,2.52)	<0.001
Saudi Arabia	1.87(1.78,1.97)	<0.001		-0.06(-0.17,0.05)	0.281		0.31(0.09,0.54)	0.008
Syrian Arab Republic	1.44(0.85,2.04)	<0.001		0.13(-0.07,0.32)	0.205		0.48(0.27,0.71)	<0.001
Turkey	0.17(-0.36,0.70)	0.516		0.15(-0.67,0.98)	0.711		1.24(0.64,1.85)	<0.001
United Arab Emirates	0.16(-0.71,1.03)	0.716		-0.79(-1.00,-0.58)	<0.001		0.11(-0.35,0.57)	0.621
Yemen	0.03(-0.10,0.16)	0.591		-0.02(-0.05,0.02)	0.356		1.04(0.90,1.17)	<0.001
Central Europe
Albania	1.61(1.32,1.89)	<0.001		-0.41(-0.68,-0.15)	0.004		0.60(0.40,0.81)	<0.001
Bosnia and Herzegovina	0.42(0.22,0.62)	<0.001		0.07(-0.09,0.22)	0.387		1.50(1.13,1.86)	<0.001
Bulgaria	1.30(1.00,1.60)	<0.001		2.38(1.86,2.91)	<0.001		2.35(1.80,2.91)	<0.001
Croatia	-0.43(-0.93,0.08)	0.092		0.14(-0.05,0.34)	0.149		1.67(1.27,2.08)	<0.001
Czechia	-3.82(-4.17,-3.46)	<0.001		-0.91(-1.12,-0.70)	<0.001		0.70(0.46,0.95)	<0.001
Hungary	-1.58(-2.40,-0.76)	0.001		0.72(0.54,0.90)	<0.001		0.31(0.03,0.59)	0.03
Montenegro	1.00(0.55,1.46)	<0.001		0.82(0.62,1.03)	<0.001		1.47(1.25,1.69)	<0.001
Macedonia	0.82(0.32,1.31)	0.002		1.27(1.06,1.49)	<0.001		2.17(1.94,2.41)	<0.001
Poland	-1.81(-2.46,-1.16)	<0.001		-0.28(-0.41,-0.16)	<0.001		0.95(0.68,1.22)	<0.001
Romania	-0.28(-0.52,-0.03)	0.03		0.88(0.69,1.07)	<0.001		2.85(2.56,3.13)	<0.001
Serbia	0.39(-0.16,0.94)	0.158		1.32(1.19,1.46)	<0.001		2.28(1.85,2.71)	<0.001
Slovakia	-1.88(-2.03,-1.73)	<0.001		-0.97(-1.40,-0.53)	<0.001		0.84(0.57,1.11)	<0.001
Slovenia	-0.40(-0.96,0.16)	0.151		-0.03(-0.22,0.16)	0.75		1.34(1.02,1.67)	<0.001
Eastern Europe
Belarus	-2.21(-2.42,-2.01)	<0.001		-2.14(-2.51,-1.78)	<0.001		-0.44(-0.62,-0.26)	<0.001
Estonia	-2.64(-2.94,-2.35)	<0.001		-1.38(-1.56,-1.20)	<0.001		1.76(1.40,2.12)	<0.001
Latvia	-2.10(-2.53,-1.66)	<0.001		-1.02(-1.31,-0.73)	<0.001		1.16(0.81,1.52)	<0.001
Lithuania	-1.51(-1.86,-1.17)	<0.001		-1.08(-1.29,-0.88)	<0.001		0.75(0.44,1.06)	<0.001
Moldova	-1.45(-1.86,-1.03)	<0.001		-0.96(-1.41,-0.50)	<0.001		-0.13(-0.63,0.38)	0.611
Russian Federation	-1.43(-1.85,-1.01)	<0.001		-1.56(-1.87,-1.24)	<0.001		0.34(0.12,0.56)	0.004
Ukraine	-2.65(-3.25,-2.05)	<0.001		-2.33(-2.81,-1.86)	<0.001		-1.34(-1.54,-1.15)	<0.001
Western Europe
Cyprus	1.64(1.36,1.93)	<0.001		1.98(1.67,2.30)	<0.001		2.19(1.87,2.52)	<0.001
Greece	-0.02(-0.18,0.15)	0.841		0.42(0.31,0.53)	<0.001		-0.63(-0.86,-0.40)	<0.001
Israel	0.09(-0.25,0.43)	0.589		-0.34(-0.48,-0.20)	<0.001		0.40(0.29,0.51)	<0.001
